# Supplementary material for: Normal Pregnancy-Induced Islet Beta Cell Proliferation in Mouse Models That Are Deficient in Serotonin-Signaling
Source: Int J Mol Sci. 2022 Dec 13;23(24):15816. doi: 10.3390/ijms232415816 (PMC9779327; doi:10.3390/ijms232415816)
Supplement: Supplementary file 1 [file ijms-23-15816-s001.zip]

Archive with 1 entries (1 files):
- ijms-2074073-supplementary.pdf
